# Supplementary material for: Milk Quality Conceptualization: A Systematic Review of Consumers’, Farmers’, and Processing Experts’ Views
Source: Foods. 2023 Aug 26;12(17):3215. doi: 10.3390/foods12173215 (PMC10486532; doi:10.3390/foods12173215)
Supplement: Supplementary file 1 [file foods-12-03215-s001.zip]

Archive with 1 entries (1 files):
- foods-2573587-SI.pdf
